# Supplementary material for: Role of Açaí (Euterpe oleracea) in Modulating the Immune Response During Experimental Oral Infection with Trypanosoma cruzi
Source: Microorganisms. 2025 Nov 28;13(12):2711. doi: 10.3390/microorganisms13122711 (PMC12735136; doi:10.3390/microorganisms13122711)
Supplement: Supplementary file 1 [file microorganisms-13-02711-s001.zip]

Archive with 4 entries (4 files):
- microorganisms-3981490-Supplementary File S1.pdf
- Table S1.pdf
- Table S2.pdf
- Table S3.pdf
